# Supplementary material for: Study the muti-bolt fastening under different load positions in gear rack drilling rig
Source: PLoS One. 2023 Aug 31;18(8):e0290427. doi: 10.1371/journal.pone.0290427 (PMC10470948; doi:10.1371/journal.pone.0290427)
Supplement: S1 File — (ZIP) [file pone.0290427.s001.zip]

Archive with 7 entries (7 files):
- Figure 11.xls
- Figure 12.xls
- Figure 13.xls
- Figure 14.xls
- Figure 4.xlsx
- Figure 8.xlsx
- Figure 9.xls
