# Supplementary material for: Study the muti-bolt fastening under different load positions in gear rack drilling rig
Source: PLoS One. 2023 Aug 31;18(8):e0290427. doi: 10.1371/journal.pone.0290427 (PMC10470948; doi:10.1371/journal.pone.0290427)
Supplement: S1 File — (ZIP) [file pone.0290427.s001.zip › Figure 11.xls]

## Sheet: Sheet1
0.00298	0.00352	0.003	0.00343	0.00317
0.0028	0.00293	0.00273	0.00291	0.00265
0.000577	0.000686	0.000469	0.00026	0.000265
3.3e-05	5.3e-05	4.12e-05	5.73e-05	0.000105
0.000234	1.2e-05	1.2e-05	4.56e-05	0.0001614
0.000223	0.00014	6e-05	1.15e-05	3.21e-05
0.00297	0.0028	0.00272	0.00291	0.00274
0.00307	0.00299	0.00311	0.00312	0.00316
0.000897	0.000873	0.000813	0.000701	0.000712
0.000302	0.00018	0.000215	0.000241	0.000163
0.000461	0.000141	0.000353	0.000261	3.018e-05
0.000517	0.000282	0.00035	0.000319	0.000287
0.00136	0.001279	0.000919	0.000996	0.000887
0.001407	0.00133	0.001065	0.001093	0.001039
0.00131	0.001163	0.000911	0.000992	0.000907
0.001515	0.001326	0.001026	0.001089	0.001041
0.0017	0.001492	0.001157	0.001195	0.001249
0.00188	0.001726	0.0015	0.001477	0.001483
9.8e-05	0.000279	0.000299	0.0002907	1e-05
9.9e-05	0.000262	0.000334	0.0003077	4.5e-05
9.1e-05	0.000226	0.000299	0.0002906	1.6e-05
0.001109	0.001237	0.001287	0.001329	0.001268
0.00396	0.00345	0.00301	0.00314	0.00287
0.00444	0.00377	0.00356	0.00358	0.00346
0.0002282	0.000421	0.0003006	0.0002191	0.0002698
0.0003103	0.000413	0.000324	0.0002284	0.0002887
0.0002227	0.0003838	0.0003004	0.000219	0.0002733
0.001201	0.001327	0.001193	0.001113	0.001333
0.00464	0.00418	0.00375	0.0037	0.00451
0.00527	0.00471	0.00412	0.00451	0.00502
100	0.0081765
150	0.00771664
200	0.00705058
250	0.0074744
300	0.00792616
