# Supplementary material for: Study the muti-bolt fastening under different load positions in gear rack drilling rig
Source: PLoS One. 2023 Aug 31;18(8):e0290427. doi: 10.1371/journal.pone.0290427 (PMC10470948; doi:10.1371/journal.pone.0290427)
Supplement: S1 File — (ZIP) [file pone.0290427.s001.zip › Figure 12.xls]

## Sheet: Sheet1
0.00418	0.00415	0.00398	0.00371	0.00363
0.00372	0.00375	0.00348	0.00323	0.00325
0.000866	0.000277	0.000866	0.000364	0.000563
0.0001762	-1.8e-05	0.0002599	3.8e-06	0.0001935
0.0002379	4.4e-05	0.000323	0.000106	0.0002181
0.000297	6.8e-05	0.000368	8.7e-05	0.0002594
0.00331	0.00329	0.00338	0.00313	0.0028
0.00344	0.00335	0.00357	0.0036	0.00301
0.000979	0.001105	0.001039	0.000821	0.000502
0.000205	0.000302	0.000372	0.000347	1.5e-05
0.000281	0.000379	0.00045	0.000493	4.9e-05
0.000357	0.000379	0.000505	0.000465	0.00011
0.001263	0.001262	0.001247	0.000958	0.001068
0.001299	0.001283	0.001314	0.001179	0.001162
0.001211	0.001203	0.001219	0.000957	0.001038
0.001326	0.001223	0.001271	0.001085	0.001178
0.001625	0.001555	0.001578	0.00163	0.001361
0.00188	0.001555	0.00179	0.001664	0.001653
0.000515	0.000487	0.000538	0.0001496	0.0002617
0.000524	0.000492	0.000555	0.00011	0.000278
0.000502	0.001007	0.000533	0.0001479	0.0002571
0.001755	0.0016	0.001753	0.00095	0.001395
0.00423	0.00412	0.00413	0.00403	0.00348
0.00468	0.00412	0.00447	0.00379	0.00391
0.000335	0.000285	0.000419	4.22e-05	0.000166
0.000342	0.000288	0.000431	6.88e-05	0.0001772
0.000326	0.000645	0.000415	4.36e-05	0.0001631
0.001374	0.001154	0.001457	0.001016	0.001169
0.00455	0.00424	0.0046	0.00503	0.00385
0.00469	0.00424	0.00507	0.00464	0.00465
54	0.00871477
72	0.00888698
90	0.00867587
108	0.00844842
126	0.00787483
