# Supplementary material for: Study the muti-bolt fastening under different load positions in gear rack drilling rig
Source: PLoS One. 2023 Aug 31;18(8):e0290427. doi: 10.1371/journal.pone.0290427 (PMC10470948; doi:10.1371/journal.pone.0290427)
Supplement: S1 File — (ZIP) [file pone.0290427.s001.zip › Figure 13.xls]

## Sheet: Sheet1
0.003	0.00341	0.00337	0.00352	0.00589
0.00273	0.00285	0.00295	0.00294	0.00561
0.000469	0.000545	0.00044	0.000607	0.000775
4.12e-05	3e-06	4.5e-05	2.4e-05	7.5e-05
1.2e-05	2.6e-05	7.2e-05	5.1e-05	0.000187
6e-05	5.5e-05	6.7e-05	9.9e-05	0.000251
0.00272	0.00288	0.003	0.00296	0.00511
0.00311	0.00309	0.00338	0.00316	0.00614
0.000813	0.00077	0.000813	0.000822	0.001056
0.000215	0.000132	0.000216	0.000153	0.000265
0.000141	0.000169	0.000372	0.000187	0.000142
0.00035	0.000205	0.000366	0.000248	0.000242
0.000919	0.00114	0.000992	0.001189	0.002032
0.001065	0.001209	0.001503	0.001259	0.002615
0.000911	0.001053	0.001007	0.001102	0.002438
0.001026	0.001136	0.00116	0.001172	0.002499
0.00151	0.001286	0.00176	0.001904	0.004
0.0015	0.001544	0.00174	0.0021437	0.004333
0.000299	0.000276	0.000328	0.000311	0.00098
0.000334	0.000294	0.000366	0.000329	0.001104
0.000299	0.000256	0.000323	0.000289	0.001068
0.001287	0.001335	0.001398	0.001385	0.00258
0.00301	0.00335	0.00415	0.00339	0.00895
0.00356	0.00369	0.0051	0.00375	0.00941
0.0003006	0.000401	0.000331	0.00043	-4.54e-05
0.000324	0.000414	0.00036	0.000444	4.4e-05
0.0003004	0.0003861	0.0003289	0.000414	8.1e-05
0.001193	0.001346	0.001305	0.001406	0.001148
0.00375	0.00415	0.00479	0.00424	0.00875
0.00412	0.00458	0.00526	0.00477	0.00867
16	0.00707093
20	0.00766753
25	0.00834469
30	0.0162156
35	0.0278386
