# Supplementary material for: Study the muti-bolt fastening under different load positions in gear rack drilling rig
Source: PLoS One. 2023 Aug 31;18(8):e0290427. doi: 10.1371/journal.pone.0290427 (PMC10470948; doi:10.1371/journal.pone.0290427)
Supplement: S1 File — (ZIP) [file pone.0290427.s001.zip › Figure 14.xls]

## Sheet: Sheet1
0.00431	0.00384	0.00339	0.003	0.00265
0.0039	0.00347	0.0031	0.00273	0.00242
0.001319	0.000995	0.000711	0.000469	0.000273
0.000101	4.5e-05	2e-06	4.12e-05	8.34e-05
0.000368	0.000183	0.000115	1.2e-05	1.7e-05
0.000222	0.000147	0.000101	6e-05	2.2e-05
0.00391	0.00348	0.00306	0.00272	0.0024
0.00431	0.00387	0.00348	0.00311	0.0028
0.001655	0.001332	0.001051	0.000813	0.00062
0.000373	0.000309	0.000256	0.000215	0.000171
0.000686	0.000487	0.00041	0.000141	0.000305
0.000526	0.000442	0.000392	0.00035	0.000314
0.00152	0.001301	0.001093	0.000919	0.000757
0.001662	0.001441	0.001249	0.001065	0.000913
0.001511	0.001281	0.00108	0.000911	0.000766
0.001595	0.001376	0.001181	0.001026	0.000854
0.00199	0.00179	0.001544	0.001157	0.001046
0.00224	0.00192	0.00169	0.0015	0.00138
0.000432	0.000381	0.000336	0.000299	0.000267
0.000471	0.000416	0.000373	0.000334	0.000303
0.000432	0.000378	0.000334	0.000299	0.00027
0.00208	0.001772	0.001498	0.001287	0.001038
0.00442	0.00409	0.00381	0.00301	0.00294
0.00482	0.00433	0.00396	0.00356	0.00344
0.000387	0.000353	0.000324	0.0003006	0.0002807
0.000415	0.000379	0.000351	0.000324	0.0003058
0.000387	0.000352	0.000358	0.0003004	0.0002827
0.00197	0.001671	0.001402	0.001193	0.000823
0.00451	0.00421	0.00399	0.00375	0.00357
0.00612	0.00554	0.00504	0.00412	0.00389
409	0.00986693
429	0.00892753
449	0.00804496
469	0.00705058
489	0.00638919
