# Supplementary material for: Study the muti-bolt fastening under different load positions in gear rack drilling rig
Source: PLoS One. 2023 Aug 31;18(8):e0290427. doi: 10.1371/journal.pone.0290427 (PMC10470948; doi:10.1371/journal.pone.0290427)
Supplement: S1 File — (ZIP) [file pone.0290427.s001.zip › Figure 4.xlsx]

## Sheet: Sheet1
	load position 1	load position 2
	0.34164	0.15697
	0.28754	0.11759
	0.09625	0.09625
	0.11759	0.28754
	0.15697	0.34164
