# Supplementary material for: Study the muti-bolt fastening under different load positions in gear rack drilling rig
Source: PLoS One. 2023 Aug 31;18(8):e0290427. doi: 10.1371/journal.pone.0290427 (PMC10470948; doi:10.1371/journal.pone.0290427)
Supplement: S1 File — (ZIP) [file pone.0290427.s001.zip › Figure 8.xlsx]

## Sheet: Sheet1
	Test	Finite Element Values
	412.815	383.531
	320.051	277.634
	95.1054	82.0591
	46.0515	43.4647
	59.0626	51.3324
