# Supplementary material for: Study the muti-bolt fastening under different load positions in gear rack drilling rig
Source: PLoS One. 2023 Aug 31;18(8):e0290427. doi: 10.1371/journal.pone.0290427 (PMC10470948; doi:10.1371/journal.pone.0290427)
Supplement: S1 File — (ZIP) [file pone.0290427.s001.zip › Figure 9.xls]

## Sheet: Sheet1
Bolt 1	Bolt 2	Bolt 3	Bolt 4	Bolt 5
0.003	0.00272	0.000919	0.000299	0.0003006
0.00273	0.00311	0.001065	0.000334	0.000324
0.000469	0.000813	0.000911	0.000299	0.0003004
4.12e-05	0.000215	0.001026	0.001287	0.001193
1.2e-05	0.000141	0.001157	0.00301	0.00375
6e-05	0.00035	0.0015	0.00356	0.00412
